# Supplementary material for: Comparative Analysis of Chloroplast Pan-Genomes and Transcriptomics Reveals Cold Adaptation in Medicago sativa
Source: Int J Mol Sci. 2024 Feb 1;25(3):1776. doi: 10.3390/ijms25031776 (PMC10855486; doi:10.3390/ijms25031776)
Supplement: Supplementary file 1 [file ijms-25-01776-s001.zip]

Archive with 8 entries (8 files):
- Figure and Table legends.xlsx
- Figure S1.png
- Figure S2.jpg
- Table S1.xlsx
- Table S2.xls
- Table S3.xlsx
- Table S4.xlsx
- Table S5.txt
