# Supplementary material for: Comparative Analysis of Chloroplast Pan-Genomes and Transcriptomics Reveals Cold Adaptation in Medicago sativa
Source: Int J Mol Sci. 2024 Feb 1;25(3):1776. doi: 10.3390/ijms25031776 (PMC10855486; doi:10.3390/ijms25031776)
Supplement: Supplementary file 1 [file ijms-25-01776-s001.zip › Figure and Table legends.xlsx]

## Sheet: Sheet1
Figure S1	Co-linearity analysis of assembled 231 alfalfa chloroplast genomes with “Deqin” reference chloroplast genome.
Figure S2	Co-linearity analysis of 5 alfalfa chloroplast genomes with “Deqin” reference chloroplast genome.
Table S1	Basic information statistics of 50 alfalfa chloroplast genomes.
Table S2	Statistics of nucleotide diversity in 231 alfalfa chloroplast genomes.
Table S3	Haplotype classification of 231 alfalfa chloroplast genome.
Table S4	Phenotype statistics of frost damage and classification of 231 alfalfa chloroplast genomes.
Table S5	RNA editing site detection under cold stress.
