# Supplementary material for: Comparative Analysis of Chloroplast Pan-Genomes and Transcriptomics Reveals Cold Adaptation in Medicago sativa
Source: Int J Mol Sci. 2024 Feb 1;25(3):1776. doi: 10.3390/ijms25031776 (PMC10855486; doi:10.3390/ijms25031776)
Supplement: Supplementary file 1 [file ijms-25-01776-s001.zip › Table S1.xlsx]

## Sheet: Sheet1
name	length	percentage	genes	CDS	tRNA	rRNA
Zhaodong	125064	0.339	109	75	30	4
WL525HQ	125698	0.338	109	75	30	4
PAMPA	125566	0.338	109	75	30	4
No_8361	125678	0.338	109	75	30	4
No_265	125597	0.338	109	75	30	4
No_1377	125603	0.338	109	75	30	4
No_2623	125413	0.338	109	75	30	4
YONCA	125360	0.338	109	75	30	4
YONCA_KAYSERI	125523	0.338	109	75	30	4
FEWAN	125549	0.338	109	75	30	4
No.7639	125724	0.337	109	75	30	4
No.8387	125616	0.338	109	75	30	4
No.7827	125465	0.338	109	75	30	4
SAZOVA_KIR	125666	0.338	109	75	30	4
No.9659	125496	0.338	109	75	30	4
No.10137	125661	0.338	109	75	30	4
LACHAKA	125716	0.338	109	75	30	4
LAGHKA	125776	0.338	109	75	30	4
No.10525	125532	0.338	109	75	30	4
BN_6261-48	125495	0.338	109	75	30	4
LUZERNE_DE_LYBIE	125601	0.338	109	75	30	4
No.31	125654	0.338	109	75	30	4
G_13567	125515	0.338	109	75	30	4
LUZERNE_CHINESE	125462	0.338	109	75	30	4
Luzerna_de_Zaragoza	125590	0.338	109	75	30	4
No.8295	125649	0.338	109	75	30	4
No.412	125611	0.338	109	75	30	4
SA_6767	125477	0.338	109	75	30	4
No.1042	125629	0.338	109	75	30	4
LUCERNE_W_268	125734	0.338	109	75	30	4
G_7413	125687	0.338	109	75	30	4
G_13608	125606	0.338	109	75	30	4
No.12991	125447	0.338	109	75	30	4
No.12835	125685	0.338	109	75	30	4
G_1342	125663	0.338	109	75	30	4
No.515	125580	0.338	109	75	30	4
SIRSA_TYPE_9	125572	0.338	109	75	30	4
SA_6772	125669	0.338	109	75	30	4
G_11318,G_13225	125423	0.339	109	75	30	4
BN_7928	125622	0.338	109	75	30	4
MOCHE	125523	0.338	109	75	30	4
K_1107	125666	0.338	109	75	30	4
No.1	125613	0.338	109	75	30	4
No.26689	125497	0.338	109	75	30	4
No.29003	125659	0.338	109	75	30	4
CN_31317	125747	0.338	109	75	30	4
SA_6747	125829	0.337	109	75	30	4
1-312	125622	0.338	109	75	30	4
1-315	125492	0.338	109	75	30	4
SATILOVSKAYA_171	125544	0.338	109	75	30	4
TASHKENTSKAYA_721	125475	0.338	109	75	30	4
KAMALINSK_530	125423	0.338	109	75	30	4
ZAYKEVICHA_ODESSA	125532	0.338	109	75	30	4
TASKENTSKAJA	125636	0.338	109	75	30	4
Batinah	125733	0.338	109	75	30	4
EUVER	125655	0.338	109	75	30	4
No.7	125666	0.338	109	75	30	4
ATLIXSCO	125794	0.337	109	75	30	4
VENEZUELA	125568	0.338	109	75	30	4
68-212	125744	0.338	109	75	30	4
DIKORASTUSCAJA	125678	0.338	109	75	30	4
KEIVSKAJE_KRASNOGIBRIDNAJ	125502	0.338	109	75	30	4
TING_SI_MU_SU	125343	0.338	109	75	30	4
AI_2051	125499	0.338	109	75	30	4
FORTIN_PERGAMINO	125566	0.338	109	75	30	4
I-247-78	125719	0.338	109	75	30	4
I-250-78	125659	0.338	109	75	30	4
I-288-78	125375	0.338	109	75	30	4
D-2216	125598	0.338	109	75	30	4
TREK	125933	0.337	109	75	30	4
SIROTASMAN	125874	0.337	109	75	30	4
J-5.FAO.51.822	125603	0.338	109	75	30	4
R-24	125535	0.338	109	75	30	4
R-55	125455	0.338	109	75	30	4
PAINE	125788	0.337	109	75	30	4
JE_054	125524	0.338	109	75	30	4
JE_126	125568	0.338	109	75	30	4
CN_39465	125470	0.338	109	75	30	4
CN_39471	125676	0.338	109	75	30	4
CN_39472	125526	0.338	109	75	30	4
CN_39473	125549	0.338	109	75	30	4
CN_39479	125619	0.338	109	75	30	4
CN_39480	125490	0.338	109	75	30	4
CN_39485	125543	0.338	109	75	30	4
CN_39489	125656	0.338	109	75	30	4
CN_39492	125548	0.338	109	75	30	4
CN_39494	125583	0.338	109	75	30	4
CN_39502	125727	0.337	109	75	30	4
CN_39571	125622	0.338	109	75	30	4
CN_39576	125582	0.338	109	75	30	4
R-92	125458	0.338	109	75	30	4
R-118	125597	0.338	109	75	30	4
R-142	125693	0.338	109	75	30	4
Pompeya	125620	0.338	109	75	30	4
NACIONAL	125479	0.338	109	75	30	4
Agua_Salada	125710	0.338	109	75	30	4
Jequetepeque	125514	0.338	109	75	30	4
TASHKENTSKAYA_1728	125598	0.338	109	75	30	4
VIR_38518	125602	0.338	109	75	30	4
VIR_19915	125514	0.338	109	75	30	4
GR_612	125421	0.338	109	75	30	4
GR_638	125421	0.338	109	75	30	4
GR_642	125399	0.339	109	75	30	4
GR_647	125425	0.338	109	75	30	4
GR_695	125420	0.338	109	75	30	4
GR_715	125421	0.338	109	75	30	4
GR_745	125613	0.338	109	75	30	4
GR_767	125730	0.337	109	75	30	4
GR_800	125421	0.338	109	75	30	4
zhongmu.No1	125605	0.338	109	75	30	4
MANDAN_1271	125584	0.338	109	75	30	4
IAR-B-1004	125639	0.338	109	75	30	4
AUGUNYA_11	125756	0.337	109	75	30	4
ORCHESIENNE	125492	0.338	109	75	30	4
GR_722	125421	0.338	109	75	30	4
Pianguan	125597	0.338	109	75	30	4
Xianyang	125310	0.339	109	75	30	4
Baoding	125192	0.339	109	75	30	4
Yanggao	125572	0.338	109	75	30	4
Yuncheng	125382	0.339	109	75	30	4
Yongji	125491	0.338	109	75	30	4
Longmu.No1	125227	0.339	109	75	30	4
Shawan	125566	0.338	109	75	30	4
Wudi	125491	0.338	109	75	30	4
Beijiang	125451	0.338	109	75	30	4
XinmuNo2	125527	0.338	109	75	30	4
GannongNo3	125469	0.338	109	75	30	4
Tianshui	125519	0.338	109	75	30	4
Longdong	125467	0.338	109	75	30	4
Longzhong	125563	0.338	109	75	30	4
GongnongNo1	125600	0.338	109	75	30	4
Xinjiangdaye	125542	0.338	109	75	30	4
Hexi	125472	0.338	109	75	30	4
Cangzhou	125455	0.338	109	75	30	4
Aohan	125563	0.338	109	75	30	4
IRMSSKAJA	125896	0.337	109	75	30	4
KRASNOVODOPADSKAJA_8	125820	0.337	109	75	30	4
ANDIZANSKAJA_1	125589	0.338	109	75	30	4
HIVINSKAJA_MESTNAJA	125874	0.337	109	75	30	4
GONG_NONG_1	125438	0.338	109	75	30	4
D_2675	125528	0.338	109	75	30	4
HU_MENG	125510	0.338	109	75	30	4
CN_39545	125705	0.339	109	75	30	4
R-140	125828	0.337	109	75	30	4
Criolla	125822	0.337	109	75	30	4
Cullaspurro	125689	0.338	109	75	30	4
SHI_JIA_ZHUANG	125384	0.338	109	75	30	4
WULUMUQZ_XIN_JING	125528	0.338	109	75	30	4
K-1079	125884	0.337	109	75	30	4
K-1049	125722	0.338	109	75	30	4
No.972	125576	0.338	109	75	30	4
GRIMM	125802	0.337	109	75	30	4
CN_39618	125550	0.338	109	75	30	4
No.12893	125952	0.337	109	75	30	4
CN_39568	125747	0.337	109	75	30	4
No.16107	125910	0.337	109	75	30	4
A	125582	0.339	109	75	30	4
PUSHKINSKAYA	125717	0.338	109	75	30	4
ALMAATINSKAYA_2528	125571	0.338	109	75	30	4
Reque	125712	0.337	109	75	30	4
Mochona	125890	0.337	109	75	30	4
CN_39541	125535	0.338	109	75	30	4
No.1602	125495	0.338	109	75	30	4
No.9819	125665	0.338	109	75	30	4
No.9217	125597	0.338	109	75	30	4
CN_39524	125461	0.338	109	75	30	4
CN_39526	125893	0.337	109	75	30	4
CN_39527	125889	0.337	109	75	30	4
CN_39528	125830	0.337	109	75	30	4
No.7576	125598	0.338	109	75	30	4
KARA	125597	0.338	109	75	30	4
SA_6735	125611	0.338	109	75	30	4
No.9457	125617	0.338	109	75	30	4
No.9202	125623	0.338	109	75	30	4
RUSTIQUE	125638	0.338	109	75	30	4
CN_39532	125639	0.338	109	75	30	4
Huanara	125693	0.338	109	75	30	4
California	125756	0.337	109	75	30	4
AR_159	125897	0.337	109	75	30	4
AR_221	125660	0.338	109	75	30	4
TASHKENTSKAYA_1	125796	0.337	109	75	30	4
VIR_8950	125455	0.338	109	75	30	4
NAHILEVANSKAJA(MESTNAJA)	125543	0.338	109	75	30	4
IOLOTANSKAJA_1763	125829	0.337	109	75	30	4
TOKMAKSKAYA_MESTNAYA	125758	0.337	109	75	30	4
No.513	125597	0.338	109	75	30	4
FLAMANDE	125890	0.337	109	75	30	4
D_2679	125552	0.338	109	75	30	4
AR_118	125524	0.338	109	75	30	4
VELA	125656	0.338	109	75	30	4
CN_40088	125579	0.338	109	75	30	4
HODONINSKA	125829	0.337	109	75	30	4
HAIRY_PERUVIAN	125642	0.338	109	75	30	4
CIN_1925	125914	0.337	109	75	30	4
BANDI	125646	0.338	109	75	30	4
LUCERNE_DAEHNFELDT	125548	0.338	109	75	30	4
No.17228	125849	0.337	109	75	30	4
VIR_5068	125534	0.338	109	75	30	4
VERKO	125584	0.338	109	75	30	4
CN_31366	125865	0.337	109	75	30	4
T-39	125822	0.337	109	75	30	4
No.13412	125564	0.338	109	75	30	4
HYBRIDE_MILFEUIL	125585	0.338	109	75	30	4
JE_028	125751	0.337	109	75	30	4
No.17173	125597	0.338	109	75	30	4
AI_2050	125620	0.338	109	75	30	4
PRESCOT	125857	0.337	109	75	30	4
G_8249	125486	0.338	109	75	30	4
BL_422	125829	0.337	109	75	30	4
KITAWAKABA	125693	0.338	109	75	30	4
W6_14165	125664	0.337	109	75	30	4
W6_14164	125601	0.338	109	75	30	4
GONG_NONG	125454	0.338	109	75	30	4
565	125829	0.337	109	75	30	4
G_5187	125751	0.337	109	75	30	4
HYBRIDE_DE_CRECY	125829	0.337	109	75	30	4
BVR-2	125880	0.337	109	75	30	4
JE_147	125772	0.337	109	75	30	4
JE_035	125461	0.339	109	75	30	4
G_456	125620	0.338	109	75	30	4
MIECHOWSKA	125826	0.337	109	75	30	4
No.125	125881	0.337	109	75	30	4
CN_39540	125766	0.337	109	75	30	4
No.13396	125828	0.338	109	75	30	4
LUZON_W:S_ALFA	125728	0.337	109	75	30	4
FLEMISH	125869	0.337	109	75	30	4
CN_39569	125890	0.337	109	75	30	4
YU_HSIAN_MU_SU	125577	0.338	109	75	30	4
CN_39520	125864	0.337	109	75	30	4
GR_793	126105	0.337	109	75	30	4
TASHKENTSKAJA_3192	125598	0.338	109	75	30	4
