# Supplementary material for: Comparative Analysis of Chloroplast Pan-Genomes and Transcriptomics Reveals Cold Adaptation in Medicago sativa
Source: Int J Mol Sci. 2024 Feb 1;25(3):1776. doi: 10.3390/ijms25031776 (PMC10855486; doi:10.3390/ijms25031776)
Supplement: Supplementary file 1 [file ijms-25-01776-s001.zip › Table S2.xls]

#seq number: 233
#aln length: 131504
#conserved length: 123475
#window length: 1000
#step size: 100
#Nucleotide diversity, Pi: 0.00103
#Number of polymorphic (segregating) sites, S: 568
#===================================
#Window	Midpoint	Pi	S	gene(Based on the midpoint pos)
1-1005	505	0.00228	7	ndhF
101-1105	605	0.00228	7	ndhF
201-1205	705	0.00228	7	ndhF
306-1305	805	0.00183	6	ndhF
406-1405	905	0.00183	6	ndhF
506-1505	1005	0.00184	7	ndhF
606-1605	1105	0.00093	4	ndhF
706-1705	1205	0.00091	3	ndhF
806-1805	1305	0.00136	4	ndhF
906-1905	1405	0.00136	4	ndhF
1006-2005	1505	0.00091	3	ndhF
1106-2105	1605	0.00091	3	ndhF
1206-2205	1705	0.00091	3	ndhF
1306-2305	1805	0.00091	3	ndhF
1406-2405	1905	0.00091	3	ndhF
1506-2505	2005	0.00090	2	ndhF
1606-2605	2105	0.00360	8	ndhF
1706-2705	2205	0.00360	8	ndhF
1806-2805	2305	0.00361	8	ndhF
1906-2905	2405	0.00316	8	ndhF
2006-3012	2505	0.00361	9	ndhF
2106-3112	2605	0.00361	9	ndhF-rpl32
2206-3212	2705	0.00361	9	ndhF-rpl32
2306-3312	2805	0.00363	10	ndhF-rpl32
2406-3412	2905	0.00363	10	ndhF-rpl32
2506-3532	3012	0.00364	11	ndhF-rpl32
2606-3632	3112	0.00103	7	ndhF-rpl32
2706-3732	3212	0.00103	7	ndhF-rpl32
2806-3832	3312	0.00058	6	rpl32
2906-3932	3412	0.00057	5	rpl32-trnL
3013-4032	3532	0.00012	4	rpl32-trnL
3113-4132	3632	0.00012	4	rpl32-trnL
3213-4232	3732	0.00012	4	trnL
3313-4332	3832	0.00010	3	trnL-ccsA
3413-4432	3932	0.00010	3	ccsA
3533-4532	4032	0.00009	2	ccsA
3633-4632	4132	0.00000	0	ccsA
3733-4732	4232	0.00000	0	ccsA
3833-4832	4332	0.00001	1	ccsA
3933-4932	4432	0.00001	1	ccsA
4033-5032	4532	0.00001	1	ccsA
4133-5132	4632	0.00047	2	ccsA
4233-5232	4732	0.00047	2	ccsA
4333-5332	4832	0.00047	2	ccsA
4433-5432	4932	0.00047	2	ccsA-ndhD
4533-5532	5032	0.00047	2	ccsA-ndhD
4633-5632	5132	0.00049	5	ndhD
4733-5732	5232	0.00049	5	ndhD
4833-5832	5332	0.00048	4	ndhD
4933-5932	5432	0.00048	4	ndhD
5033-6032	5532	0.00048	4	ndhD
5133-6132	5632	0.00003	3	ndhD
5233-6232	5732	0.00003	3	ndhD
5333-6332	5832	0.00004	4	ndhD
5433-6432	5932	0.00004	4	ndhD
5533-6532	6032	0.00004	4	ndhD
5633-6632	6132	0.00004	2	ndhD
5733-6736	6232	0.00009	7	ndhD
5833-6836	6332	0.00009	7	ndhD
5933-6936	6432	0.00009	7	ndhD
6033-7036	6532	0.00009	7	ndhD
6133-7136	6632	0.00009	7	ndhD-psaC
6233-7236	6736	0.00009	7	ndhD-psaC
6333-7336	6836	0.00007	6	psaC
6433-7436	6936	0.00007	6	psaC
6533-7536	7036	0.00007	6	psaC-ndhE
6633-7636	7136	0.00004	5	psaC-ndhE
6737-7739	7236	0.00001	1	psaC-ndhE
6837-7841	7336	0.00001	1	ndhE
6937-7941	7436	0.00001	1	ndhE
7037-8041	7536	0.00001	1	ndhE
7137-8141	7636	0.00047	2	ndhE-ndhG
7237-8241	7739	0.00047	2	ndhE-ndhG
7337-8342	7841	0.00047	2	ndhG
7437-8442	7941	0.00047	2	ndhG
7537-8542	8041	0.00055	3	ndhG
7637-8642	8141	0.00101	5	ndhG
7740-8742	8241	0.00100	4	ndhG
7842-8842	8342	0.00100	4	ndhG-ndhI
7942-8942	8442	0.00100	4	ndhG-ndhI
8042-9042	8542	0.00109	5	ndhG-ndhI
8142-9142	8642	0.00063	4	ndhI
8242-9242	8742	0.00063	4	ndhI
8343-9342	8842	0.00063	4	ndhI
8443-9442	8942	0.00108	5	ndhI
8543-9542	9042	0.00100	4	ndhI
8643-9642	9142	0.00053	2	ndhI-ndhA(exon2)
8743-9742	9242	0.00053	2	ndhA(exon2)
8843-9842	9342	0.00053	2	ndhA(exon2)
8943-9942	9442	0.00054	3	ndhA(exon2)
9043-10047	9542	0.00046	2	ndhA(exon2)
9143-10147	9642	0.00046	2	ndhA(exon2)
9243-10248	9742	0.00046	2	ndhA(exon2)-ndhA(exon1)
9343-10348	9842	0.00046	2	ndhA(exon2)-ndhA(exon1)
9443-10448	9942	0.00001	1	ndhA(exon2)-ndhA(exon1)
9543-10555	10047	0.00001	1	ndhA(exon2)-ndhA(exon1)
9643-10656	10147	0.00001	1	ndhA(exon2)-ndhA(exon1)
9743-10756	10248	0.00001	1	ndhA(exon2)-ndhA(exon1)
9843-10856	10348	0.00001	1	ndhA(exon2)-ndhA(exon1)
9943-10956	10448	0.00000	0	ndhA(exon2)-ndhA(exon1)
10048-11056	10555	0.00000	0	ndhA(exon2)-ndhA(exon1)
10148-11156	10656	0.00000	0	ndhA(exon2)-ndhA(exon1)
10249-11256	10756	0.00000	0	ndhA(exon2)-ndhA(exon1)
10349-11356	10856	0.00000	0	ndhA(exon2)-ndhA(exon1)
10449-11456	10956	0.00000	0	ndhA(exon1)
10556-11556	11056	0.00000	0	ndhA(exon1)
10657-11656	11156	0.00000	0	ndhA(exon1)
10757-11756	11256	0.00001	1	ndhA(exon1)
10857-11856	11356	0.00001	1	ndhA(exon1)
10957-11956	11456	0.00001	1	ndhA(exon1)
11057-12056	11556	0.00046	2	ndhH
11157-12156	11656	0.00046	2	ndhH
11257-12256	11756	0.00047	3	ndhH
11357-12356	11856	0.00048	4	ndhH
11457-12456	11956	0.00048	4	ndhH
11557-12556	12056	0.00049	5	ndhH
11657-12656	12156	0.00049	5	ndhH
11757-12757	12256	0.00048	4	ndhH
11857-12857	12356	0.00093	5	ndhH
11957-12957	12456	0.00093	5	ndhH
12057-13057	12556	0.00048	4	ndhH
12157-13160	12656	0.00048	4	ndhH
12257-13267	12757	0.00048	4	ndhH-rps15
12357-13411	12857	0.00048	3	rps15
12457-13519	12957	0.00048	3	rps15
12557-13619	13057	0.00091	3	rps15-ycf1
12657-13719	13160	0.00091	3	rps15-ycf1
12758-13819	13267	0.00091	3	rps15-ycf1
12858-13919	13411	0.00046	2	rps15-ycf1
12958-14019	13519	0.00046	2	rps15-ycf1
13058-14119	13619	0.00093	4	ycf1
13161-14219	13719	0.00133	5	ycf1
13268-14319	13819	0.00177	5	ycf1
13412-14419	13919	0.00177	5	ycf1
13520-14519	14019	0.00177	5	ycf1
13620-14619	14119	0.00132	4	ycf1
13720-14719	14219	0.00178	5	ycf1
13820-14819	14319	0.00178	5	ycf1
13920-14919	14419	0.00179	7	ycf1
14020-15019	14519	0.00179	7	ycf1
14120-15119	14619	0.00223	7	ycf1
14220-15228	14719	0.00320	10	ycf1
14320-15331	14819	0.00321	12	ycf1
14420-15431	14919	0.00321	12	ycf1
14520-15531	15019	0.00321	12	ycf1
14620-15631	15119	0.00321	12	ycf1
14720-15731	15228	0.00275	11	ycf1
14820-15840	15331	0.00275	11	ycf1
14920-15940	15431	0.00274	9	ycf1
15020-16040	15531	0.00411	13	ycf1
15120-16140	15631	0.00322	12	ycf1
15229-16240	15731	0.00185	8	ycf1
15332-16340	15840	0.00139	5	ycf1
15432-16440	15940	0.00184	6	ycf1
15532-16540	16040	0.00230	7	ycf1
15632-16640	16140	0.00230	7	ycf1
15732-16740	16240	0.00320	9	ycf1
15841-16840	16340	0.00365	10	ycf1
15941-16940	16440	0.00500	13	ycf1
16041-17040	16540	0.00453	11	ycf1
16141-17140	16640	0.00497	11	ycf1
16241-17240	16740	0.00497	11	ycf1
16341-17340	16840	0.00497	11	ycf1
16441-17440	16940	0.00451	10	ycf1
16541-17540	17040	0.00406	9	ycf1
16641-17640	17140	0.00406	9	ycf1
16741-17740	17240	0.00316	7	ycf1
16841-17840	17340	0.00316	7	ycf1
16941-17940	17440	0.00181	4	ycf1
17041-18040	17540	0.00090	2	ycf1
17141-18140	17640	0.00090	2	ycf1
17241-18240	17740	0.00090	2	ycf1
17341-18340	17840	0.00090	2	ycf1
17441-18440	17940	0.00091	3	ycf1
17541-18543	18040	0.00273	9	ycf1
17641-18643	18140	0.00318	10	ycf1
17741-18743	18240	0.00318	10	ycf1
17841-18843	18340	0.00273	9	ycf1
17941-18952	18440	0.00275	10	ycf1
18041-19052	18543	0.00275	10	ycf1
18141-19152	18643	0.00230	9	ycf1
18241-19261	18743	0.00230	9	ycf1
18341-19361	18843	0.00230	9	ycf1-trnN
18441-19461	18952	0.00229	8	ycf1-trnN
18544-19561	19052	0.00092	3	ycf1-trnN
18644-19661	19152	0.00047	2	ycf1-trnN
18744-19761	19261	0.00093	4	ycf1-trnN
18844-19861	19361	0.00093	4	ycf1-trnN
18953-19961	19461	0.00091	3	trnN-trnR
19053-20061	19561	0.00091	3	trnN-trnR
19162-20161	19661	0.00091	3	trnN-trnR
19262-20261	19761	0.00091	3	trnN-trnR
19362-20361	19861	0.00141	10	trnN-trnR
19462-20461	19961	0.00141	10	trnN-trnR
19562-20561	20061	0.00096	9	trnR
19662-20661	20161	0.00096	9	trnR-rrn5S
19762-20761	20261	0.00050	7	trnR-rrn5S
19862-20861	20361	0.00050	7	rrn5S
19962-20961	20461	0.00050	7	rrn5S-rrn23S
20062-21061	20561	0.00050	7	rrn5S-rrn23S
20162-21161	20661	0.00050	7	rrn5S-rrn23S
20262-21261	20761	0.00050	7	rrn5S-rrn23S
20362-21361	20861	0.00000	0	rrn5S-rrn23S
20462-21461	20961	0.00000	0	rrn23S
20562-21561	21061	0.00000	0	rrn23S
20662-21661	21161	0.00000	0	rrn23S
20762-21761	21261	0.00000	0	rrn23S
20862-21861	21361	0.00000	0	rrn23S
20962-21961	21461	0.00000	0	rrn23S
21062-22061	21561	0.00000	0	rrn23S
21162-22161	21661	0.00000	0	rrn23S
21262-22261	21761	0.00000	0	rrn23S
21362-22361	21861	0.00000	0	rrn23S
21462-22461	21961	0.00000	0	rrn23S
21562-22561	22061	0.00000	0	rrn23S
21662-22661	22161	0.00000	0	rrn23S
21762-22761	22261	0.00000	0	rrn23S
21862-22861	22361	0.00000	0	rrn23S
21962-22961	22461	0.00000	0	rrn23S
22062-23061	22561	0.00000	0	rrn23S
22162-23161	22661	0.00000	0	rrn23S
22262-23261	22761	0.00000	0	rrn23S
22362-23361	22861	0.00000	0	rrn23S
22462-23461	22961	0.00000	0	rrn23S
22562-23561	23061	0.00000	0	rrn23S
22662-23661	23161	0.00000	0	rrn23S
22762-23761	23261	0.00000	0	rrn23S
22862-23861	23361	0.00045	1	rrn23S
22962-23961	23461	0.00045	1	rrn23S
23062-24061	23561	0.00045	1	rrn23S
23162-24161	23661	0.00090	2	rrn23S
23262-24262	23761	0.00090	2	rrn23S-trnA(exon2)
23362-24362	23861	0.00090	2	trnA(exon2)
23462-24462	23961	0.00090	2	trnA(exon2)-trnA(exon1)
23562-24562	24061	0.00090	2	trnA(exon2)-trnA(exon1)
23662-24662	24161	0.00090	2	trnA(exon2)-trnA(exon1)
23762-24762	24262	0.00090	2	trnA(exon2)-trnA(exon1)
23862-24862	24362	0.00045	1	trnA(exon2)-trnA(exon1)
23962-24962	24462	0.00045	1	trnA(exon2)-trnA(exon1)
24062-25062	24562	0.00045	1	trnA(exon2)-trnA(exon1)
24162-25162	24662	0.00000	0	trnA(exon2)-trnA(exon1)
24263-25262	24762	0.00000	0	trnA(exon1)-trnI(exon2)
24363-25362	24862	0.00001	1	trnI(exon2)-trnI(exon1)
24463-25462	24962	0.00001	1	trnI(exon2)-trnI(exon1)
24563-25562	25062	0.00001	1	trnI(exon2)-trnI(exon1)
24663-25666	25162	0.00001	1	trnI(exon2)-trnI(exon1)
24763-25766	25262	0.00046	2	trnI(exon2)-trnI(exon1)
24863-25866	25362	0.00046	2	trnI(exon2)-trnI(exon1)
24963-25966	25462	0.00046	2	trnI(exon2)-trnI(exon1)
25063-26066	25562	0.00046	2	trnI(exon1)-rrn16S
25163-26166	25666	0.00046	2	trnI(exon1)-rrn16S
25263-26266	25766	0.00046	2	trnI(exon1)-rrn16S
25363-26366	25866	0.00045	1	trnI(exon1)-rrn16S
25463-26466	25966	0.00045	1	rrn16S
25563-26566	26066	0.00045	1	rrn16S
25667-26666	26166	0.00046	2	rrn16S
25767-26766	26266	0.00001	1	rrn16S
25867-26866	26366	0.00001	1	rrn16S
25967-26966	26466	0.00001	1	rrn16S
26067-27066	26566	0.00001	1	rrn16S
26167-27166	26666	0.00001	1	rrn16S
26267-27266	26766	0.00001	1	rrn16S
26367-27366	26866	0.00001	1	rrn16S
26467-27466	26966	0.00046	2	rrn16S
26567-27662	27066	0.00091	3	rrn16S
26667-27765	27166	0.00136	3	rrn16S
26767-27870	27266	0.00136	3	rrn16S
26867-27970	27366	0.00136	3	rrn16S-trnV
26967-28070	27466	0.00136	3	rrn16S-trnV
27067-28173	27662	0.00136	3	rrn16S-trnV
27167-28276	27765	0.00136	3	trnV-rps12-exon2
27267-28376	27870	0.00136	4	trnV-rps12-exon2
27367-28476	27970	0.00136	4	trnV-rps12-exon2
27467-28610	28070	0.00094	5	trnV-rps12-exon2
27663-28743	28173	0.00050	6	trnV-rps12-exon2
27766-28843	28276	0.00096	7	trnV-rps12-exon2
27871-28943	28376	0.00096	7	trnV-rps12-exon2
27971-29043	28476	0.00096	7	trnV-rps12-exon2
28071-29143	28610	0.00155	9	trnV-rps12-exon2
28174-29243	28743	0.00155	9	trnV-rps12-exon2
28277-29343	28843	0.00155	9	trnV-rps12-exon2
28377-29443	28943	0.00155	8	trnV-rps12-exon2
28477-29543	29043	0.00155	8	trnV-rps12-exon2
28611-29643	29143	0.00152	6	trnV-rps12-exon2
28744-29743	29243	0.00195	5	rps12-exon2
28844-29843	29343	0.00105	4	rps12-exon2
28944-29943	29443	0.00108	5	rps12-exon2
29044-30053	29543	0.00108	5	rps7
29144-30155	29643	0.00050	4	rps7
29244-30255	29743	0.00050	4	rps7
29344-30355	29843	0.00050	4	rps7
29444-30455	29943	0.00050	4	rps7
29544-30555	30053	0.00051	5	rps7-ndhB-exon1
29644-30655	30155	0.00096	6	rps7-ndhB-exon1
29744-30755	30255	0.00051	5	rps7-ndhB-exon1
29844-30855	30355	0.00050	4	ndhB-exon1
29944-30955	30455	0.00047	3	ndhB-exon1
30054-31055	30555	0.00047	3	ndhB-exon1
30156-31155	30655	0.00046	2	ndhB-exon1
30256-31255	30755	0.00046	2	ndhB-exon1
30356-31355	30855	0.00046	2	ndhB-exon1
30456-31455	30955	0.00046	2	ndhB-exon1
30556-31555	31055	0.00049	3	ndhB-exon1-ndhB-exon2
30656-31655	31155	0.00050	4	ndhB-exon1-ndhB-exon2
30756-31755	31255	0.00050	4	ndhB-exon1-ndhB-exon2
30856-31855	31355	0.00050	4	ndhB-exon1-ndhB-exon2
30956-31955	31455	0.00050	4	ndhB-exon1-ndhB-exon2
31056-32055	31555	0.00050	4	ndhB-exon1-ndhB-exon2
31156-32155	31655	0.00050	4	ndhB-exon1-ndhB-exon2
31256-32255	31755	0.00050	4	ndhB-exon2
31356-32355	31855	0.00050	4	ndhB-exon2
31456-32455	31955	0.00050	4	ndhB-exon2
31556-32555	32055	0.00047	3	ndhB-exon2
31656-32655	32155	0.00001	1	ndhB-exon2
31756-32755	32255	0.00046	2	ndhB-exon2
31856-32855	32355	0.00136	4	ndhB-exon2
31956-32955	32455	0.00136	4	ndhB-exon2-trnL
32056-33055	32555	0.00136	4	ndhB-exon2-trnL
32156-33155	32655	0.00136	4	ndhB-exon2-trnL
32256-33255	32755	0.00136	4	ndhB-exon2-trnL
32356-33355	32855	0.00136	4	ndhB-exon2-trnL
32456-33455	32955	0.00136	4	trnL
32556-33555	33055	0.00136	4	trnL-ycf2
32656-33655	33155	0.00136	4	trnL-ycf2
32756-33755	33255	0.00135	4	trnL-ycf2
32856-33855	33355	0.00045	2	ycf2
32956-33955	33455	0.00136	4	ycf2
33056-34055	33555	0.00181	5	ycf2
33156-34155	33655	0.00225	6	ycf2
33256-34255	33755	0.00225	6	ycf2
33356-34355	33855	0.00227	7	ycf2
33456-34455	33955	0.00227	7	ycf2
33556-34555	34055	0.00272	7	ycf2
33656-34655	34155	0.00317	8	ycf2
33756-34755	34255	0.00273	7	ycf2
33856-34855	34355	0.00273	7	ycf2
33956-34955	34455	0.00183	6	ycf2
34056-35055	34555	0.00138	5	ycf2
34156-35155	34655	0.00094	4	ycf2
34256-35255	34755	0.00139	5	ycf2
34356-35355	34855	0.00136	4	ycf2
34456-35455	34955	0.00136	4	ycf2
34556-35555	35055	0.00136	4	ycf2
34656-35655	35155	0.00091	3	ycf2
34756-35755	35255	0.00094	4	ycf2
34856-35855	35355	0.00094	4	ycf2
34956-35955	35455	0.00093	3	ycf2
35056-36055	35555	0.00093	3	ycf2
35156-36155	35655	0.00093	3	ycf2
35256-36255	35755	0.00048	2	ycf2
35356-36355	35855	0.00048	2	ycf2
35456-36455	35955	0.00138	4	ycf2
35556-36555	36055	0.00093	3	ycf2
35656-36690	36155	0.00093	3	ycf2
35756-36790	36255	0.00135	3	ycf2
35856-36890	36355	0.00136	4	ycf2
35956-36993	36455	0.00138	6	ycf2
36056-37093	36555	0.00183	7	ycf2
36156-37193	36690	0.00183	7	ycf2
36256-37293	36790	0.00183	7	ycf2-trnM
36356-37393	36890	0.00183	7	ycf2-trnM
36456-37517	36993	0.00093	5	ycf2-trnM
36556-37617	37093	0.00093	5	ycf2-trnM
36691-37717	37193	0.00093	5	ycf2-trnM
36791-37817	37293	0.00048	4	ycf2-trnM
36891-37917	37393	0.00047	3	ycf2-trnM
36994-38017	37517	0.00047	3	ycf2-trnM
37094-38117	37617	0.00048	3	ycf2-trnM
37194-38217	37717	0.00048	3	ycf2-trnM
37294-38317	37817	0.00048	3	ycf2-trnM
37394-38417	37917	0.00048	4	ycf2-trnM
37518-38535	38017	0.00050	6	ycf2-trnM
37618-38635	38117	0.00051	7	ycf2-trnM
37718-38735	38217	0.00051	7	ycf2-trnM
37818-38835	38317	0.00051	7	ycf2-trnM
37918-38935	38417	0.00051	7	ycf2-trnM
38018-39147	38535	0.00049	5	ycf2-trnM
38118-39310	38635	0.00006	5	ycf2-trnM
38218-39412	38735	0.00006	5	ycf2-trnM
38318-41068	38835	0.00007	6	ycf2-trnM
38418-41168	38935	0.00006	5	ycf2-trnM
38536-41268	39147	0.00004	3	ycf2-trnM
38636-41368	39310	0.00049	3	ycf2-trnM
38736-41468	39412	0.00093	4	trnM-rpl23
38836-41568	41068	0.00093	4	trnM-rpl23
38936-41668	41168	0.00093	4	trnM-rpl23
39148-41768	41268	0.00138	5	trnM-rpl23
39311-41868	41368	0.00136	4	rpl23
39413-41968	41468	0.00136	4	rpl23
41069-42068	41568	0.00135	3	rpl23-rpl2-exon1
41169-42168	41668	0.00135	3	rpl2-exon1
41269-42268	41768	0.00135	3	rpl2-exon1
41369-42368	41868	0.00090	3	rpl2-exon1
41469-42468	41968	0.00046	2	rpl2-exon1
41569-42568	42068	0.00046	2	rpl2-exon1-rpl2-exon2
41669-42668	42168	0.00046	2	rpl2-exon1-rpl2-exon2
41769-42768	42268	0.00001	1	rpl2-exon1-rpl2-exon2
41869-42868	42368	0.00001	1	rpl2-exon1-rpl2-exon2
41969-42968	42468	0.00002	2	rpl2-exon1-rpl2-exon2
42069-43068	42568	0.00002	2	rpl2-exon1-rpl2-exon2
42169-43168	42668	0.00047	3	rpl2-exon2
42269-43268	42768	0.00047	3	rpl2-exon2
42369-43368	42868	0.00046	2	rpl2-exon2
42469-43468	42968	0.00046	2	rpl2-exon2
42569-43568	43068	0.00046	2	rpl2-exon2
42669-43668	43168	0.00048	3	rpl2-exon2-rps19
42769-43768	43268	0.00093	4	rpl2-exon2-rps19
42869-43870	43368	0.00093	4	rps19
42969-43970	43468	0.00137	4	rps19
43069-44070	43568	0.00143	5	rps19-rps3
43169-44170	43668	0.00098	4	rps19-rps3
43269-44270	43768	0.00098	4	rps19-rps3
43369-44370	43870	0.00098	4	rps19-rps3
43469-44470	43970	0.00098	4	rps19-rps3
43569-44570	44070	0.00143	5	rps3
43669-44670	44170	0.00141	4	rps3
43769-44775	44270	0.00096	3	rps3
43871-44876	44370	0.00140	4	rps3
43971-44976	44470	0.00183	5	rps3
44071-45076	44570	0.00177	4	rps3
44171-45176	44670	0.00221	5	rps3-rpl16
44271-45276	44775	0.00265	6	rps3-rpl16
44371-45376	44876	0.00353	8	rps3-rpl16
44471-45476	44976	0.00353	8	rps3-rpl16
44571-45578	45076	0.00309	7	rps3-rpl16
44671-45678	45176	0.00353	8	rps3-rpl16
44776-45785	45276	0.00353	8	rps3-rpl16
44877-45885	45376	0.00309	7	rps3-rpl16
44977-45985	45476	0.00221	5	rps3-rpl16
45077-46085	45578	0.00221	5	rps3-rpl16
45177-46185	45678	0.00177	4	rps3-rpl16
45277-46285	45785	0.00132	3	rps3-rpl16
45377-46389	45885	0.00044	1	rpl16
45477-46489	45985	0.00044	1	rpl16
45579-46589	46085	0.00044	1	rpl16
45679-46689	46185	0.00000	0	rpl16
45786-46789	46285	0.00044	1	rpl16
45886-46889	46389	0.00045	2	rpl16-rpl14
45986-46998	46489	0.00045	2	rpl14
46086-47111	46589	0.00089	3	rpl14
46186-47238	46689	0.00134	4	rpl14
46286-47345	46789	0.00137	5	rpl14-rps8
46390-47445	46889	0.00225	7	rpl14-rps8
46490-47551	46998	0.00314	9	rpl14-rps8
46590-47651	47111	0.00314	9	rpl14-rps8
46690-47751	47238	0.00314	9	rpl14-rps8
46790-47851	47345	0.00270	9	rpl14-rps8
46890-47951	47445	0.00270	9	rpl14-rps8
46999-48060	47551	0.00273	10	rpl14-rps8
47112-48160	47651	0.00229	9	rps8
47239-48265	47751	0.00228	9	rps8
47346-48365	47851	0.00271	10	rps8
47446-48465	47951	0.00183	8	rps8-rpl36
47552-48570	48060	0.00094	6	rps8-rpl36
47652-48671	48160	0.00094	6	rps8-rpl36
47752-48771	48265	0.00095	7	rps8-rpl36
47852-48871	48365	0.00094	6	rps8-rpl36
47952-48971	48465	0.00093	5	rpl36
48061-49071	48570	0.00091	4	rpl36-rps11
48161-49171	48671	0.00091	4	rpl36-rps11
48266-49271	48771	0.00047	3	rpl36-rps11
48366-49371	48871	0.00003	2	rps11
48466-49471	48971	0.00003	2	rps11
48571-49571	49071	0.00003	2	rps11
48672-49671	49171	0.00003	2	rps11
48772-49771	49271	0.00004	2	rps11-rpoA
48872-49871	49371	0.00004	2	rpoA
48972-49971	49471	0.00004	2	rpoA
49072-50071	49571	0.00048	3	rpoA
49172-50171	49671	0.00048	3	rpoA
49272-50271	49771	0.00048	3	rpoA
49372-50371	49871	0.00047	2	rpoA
49472-50471	49971	0.00047	2	rpoA
49572-50571	50071	0.00091	3	rpoA
49672-50671	50171	0.00092	4	rpoA
49772-50771	50271	0.00090	4	rpoA
49872-50871	50371	0.00090	4	rpoA-petD
49972-50971	50471	0.00090	4	rpoA-petD
50072-51071	50571	0.00046	3	petD
50172-51172	50671	0.00184	8	petD
50272-51277	50771	0.00228	9	petD
50372-51377	50871	0.00228	9	petD
50472-51477	50971	0.00228	9	petD
50572-51577	51071	0.00184	8	petD-petB
50672-51677	51172	0.00183	7	petD-petB
50772-51777	51277	0.00182	6	petD-petB
50872-51879	51377	0.00182	6	petD-petB
50972-51979	51477	0.00183	7	petD-petB
51072-52079	51577	0.00183	7	petD-petB
51178-52179	51677	0.00045	2	petD-petB
51278-52279	51777	0.00001	1	petD-petB
51378-52379	51879	0.00001	1	petD-petB
51478-52479	51979	0.00001	1	petB
51578-52579	52079	0.00001	1	petB
51678-52679	52179	0.00003	2	petB
51778-52784	52279	0.00003	2	petB
51880-52884	52379	0.00005	3	petB
51980-52985	52479	0.00004	2	petB
52080-53088	52579	0.00004	2	petB
52180-53191	52679	0.00005	3	petB-psbH
52280-53291	52784	0.00006	4	petB-psbH
52380-53391	52884	0.00006	4	petB-psbH
52480-53491	52985	0.00052	5	petB-psbH
52580-53591	53088	0.00052	5	petB-psbH
52680-53691	53191	0.00049	4	petB-psbH
52785-53793	53291	0.00049	4	petB-psbH
52885-53893	53391	0.00091	4	petB-psbH
52986-53993	53491	0.00091	4	petB-psbH
53089-54093	53591	0.00091	4	psbH
53192-54193	53691	0.00091	3	psbH
53292-54293	53793	0.00091	3	psbH-psbN
53392-54393	53893	0.00091	3	psbN
53492-54493	53993	0.00045	2	psbN-psbT
53592-54593	54093	0.00090	3	psbT
53692-54693	54193	0.00090	3	psbT-psbB
53794-54793	54293	0.00091	4	psbT-psbB
53894-54893	54393	0.00047	3	psbB
53994-54993	54493	0.00047	3	psbB
54094-55093	54593	0.00047	3	psbB
54194-55193	54693	0.00048	4	psbB
54294-55293	54793	0.00047	3	psbB
54394-55393	54893	0.00047	3	psbB
54494-55493	54993	0.00047	3	psbB
54594-55593	55093	0.00002	2	psbB
54694-55693	55193	0.00002	2	psbB
54794-55793	55293	0.00001	1	psbB
54894-55893	55393	0.00001	1	psbB
54994-55993	55493	0.00046	2	psbB
55094-56093	55593	0.00046	2	psbB
55194-56193	55693	0.00047	2	psbB
55294-56293	55793	0.00093	3	psbB
55394-56393	55893	0.00093	3	psbB-clpP-exon1
55494-56493	55993	0.00093	3	psbB-clpP-exon1
55594-56593	56093	0.00093	3	psbB-clpP-exon1
55694-56698	56193	0.00093	3	psbB-clpP-exon1
55794-56805	56293	0.00093	3	clpP-exon1
55894-56905	56393	0.00183	5	clpP-exon1
55994-57016	56493	0.00138	4	clpP-exon1
56094-57121	56593	0.00232	7	clpP-exon1
56194-57224	56698	0.00283	8	clpP-exon1-clpP-exon2
56294-57324	56805	0.00237	7	clpP-exon1-clpP-exon2
56394-57424	56905	0.00281	8	clpP-exon1-clpP-exon2
56494-57524	57016	0.00289	11	clpP-exon1-clpP-exon2
56594-60256	57121	0.00518	36	clpP-exon1-clpP-exon2
56699-60745	57224	0.01079	57	clpP-exon1-clpP-exon2
56806-60927	57324	0.01126	59	clpP-exon2
56906-61314	57424	0.01038	58	clpP-exon2
57017-61420	57524	0.01038	58	clpP-exon2
57122-61520	60256	0.00988	56	clpP-exon2-rps12-exon1
57225-61626	60745	0.00948	59	clpP-exon2-rps12-exon1
57325-61726	60927	0.00948	59	clpP-exon2-rps12-exon1
57425-61828	61314	0.00906	59	clpP-exon2-rps12-exon1
57525-61928	61420	0.00901	57	clpP-exon2-rps12-exon1
60257-62028	61520	0.00673	32	clpP-exon2-rps12-exon1
60746-62128	61626	0.00156	12	clpP-exon2-rps12-exon1
60928-62228	61726	0.00110	10	rps12-exon1
61319-62328	61828	0.00113	11	rps12-exon1-rpl20
61421-62428	61928	0.00113	11	rps12-exon1-rpl20
61521-62528	62028	0.00202	13	rps12-exon1-rpl20
61627-62628	62128	0.00192	9	rps12-exon1-rpl20
61727-62728	62228	0.00192	9	rps12-exon1-rpl20
61829-62829	62328	0.00237	10	rps12-exon1-rpl20
61929-62929	62428	0.00236	10	rps12-exon1-rpl20
62029-63038	62528	0.00280	11	rpl20
62129-63138	62628	0.00283	12	rpl20
62229-63238	62728	0.00328	13	rpl20
62329-63338	62829	0.00323	11	rpl20
62429-63438	62929	0.00323	11	rpl20-rps18
62529-63561	63038	0.00281	11	rpl20-rps18
62629-63661	63138	0.00323	11	rps18
62729-63761	63238	0.00323	11	rps18
62830-63861	63338	0.00275	9	rps18
62930-63961	63438	0.00277	9	rps18-rpl33
63039-64072	63561	0.00233	9	rps18-rpl33
63139-64172	63661	0.00230	8	rpl33
63239-64272	63761	0.00185	7	rpl33
63339-64378	63861	0.00185	7	rpl33-psaJ
63439-64478	63961	0.00185	7	rpl33-psaJ
63562-64585	64072	0.00138	6	rpl33-psaJ
63662-64726	64172	0.00543	16	rpl33-psaJ
63762-64863	64272	0.00543	16	rpl33-psaJ
63862-64968	64378	0.00589	18	rpl33-psaJ
63962-65068	64478	0.00586	17	psaJ
64073-65168	64585	0.00586	17	psaJ-trnP
64173-65268	64726	0.00541	16	psaJ-trnP
64273-65368	64863	0.00541	16	psaJ-trnP
64379-65468	64968	0.00543	17	psaJ-trnP
64479-65568	65068	0.00543	17	trnP
64586-65668	65168	0.00543	16	trnP-trnW
64727-65768	65268	0.00139	7	trnW
64864-65868	65368	0.00139	7	trnW-petG
64969-65968	65468	0.00095	6	petG
65069-66068	65568	0.00096	7	petG
65169-66168	65668	0.00139	7	petG-petL
65269-66290	65768	0.00139	7	petL
65369-66390	65868	0.00142	8	petL-psbE
65469-66490	65968	0.00139	7	petL-psbE
65569-66590	66068	0.00139	7	petL-psbE
65669-66690	66168	0.00139	7	petL-psbE
65769-66790	66290	0.00093	5	petL-psbE
65869-66890	66390	0.00093	5	petL-psbE
65969-66990	66490	0.00092	4	psbE
66069-67096	66590	0.00091	3	psbE
66169-67196	66690	0.00047	2	psbE
66291-67296	66790	0.00047	2	psbF
66391-67396	66890	0.00044	1	psbF-psbJ
66491-67496	66990	0.00044	1	psbF-psbJ
66591-67596	67096	0.00089	2	psbF-psbJ
66691-67696	67196	0.00090	2	psbJ
66791-67797	67296	0.00090	2	psbJ-petA
66891-67898	67396	0.00090	2	psbJ-petA
66991-67998	67496	0.00090	2	psbJ-petA
67097-68100	67596	0.00090	2	psbJ-petA
67197-68200	67696	0.00091	3	psbJ-petA
67297-68300	67797	0.00091	3	psbJ-petA
67397-68400	67898	0.00091	3	psbJ-petA
67497-68500	67998	0.00091	3	psbJ-petA
67597-68600	68100	0.00046	2	psbJ-petA
67697-68700	68200	0.00001	1	psbJ-petA
67798-68800	68300	0.00001	1	petA
67899-68900	68400	0.00002	2	petA
67999-69000	68500	0.00002	2	petA
68101-69100	68600	0.00002	2	petA
68201-69200	68700	0.00001	1	petA
68301-69300	68800	0.00001	1	petA
68401-69410	68900	0.00001	1	petA
68501-69510	69000	0.00001	1	petA
68601-69610	69100	0.00024	2	petA
68701-69710	69200	0.00024	2	petA-cemA
68801-69810	69300	0.00024	2	petA-cemA
68901-69910	69410	0.00023	1	cemA
69001-70010	69510	0.00023	1	cemA
69101-70110	69610	0.00023	1	cemA
69201-70210	69710	0.00068	2	cemA
69301-70310	69810	0.00068	2	cemA
69411-70410	69910	0.00068	2	cemA
69511-70510	70010	0.00068	2	cemA
69611-70610	70110	0.00045	1	cemA-ycf4
69711-70710	70210	0.00046	2	cemA-ycf4
69811-70810	70310	0.00046	2	cemA-ycf4
69911-70910	70410	0.00046	2	ycf4
70011-71010	70510	0.00046	2	ycf4
70111-71110	70610	0.00046	2	ycf4
70211-71217	70710	0.00047	3	ycf4
70311-71317	70810	0.00092	4	ycf4
70411-71423	70910	0.00092	4	ycf4
70511-71523	71010	0.00092	4	ycf4
70611-71623	71110	0.00092	4	ycf4-psaI
70711-71723	71217	0.00092	4	ycf4-psaI
70811-71823	71317	0.00138	6	psaI
70911-71923	71423	0.00139	7	psaI-accD(exon4)
71011-72023	71523	0.00139	7	psaI-accD(exon4)
71111-72123	71623	0.00140	8	psaI-accD(exon4)
71218-72223	71723	0.00093	6	psaI-accD(exon4)
71318-72323	71823	0.00048	5	accD(exon4)
71424-72450	71923	0.00050	6	accD(exon4)
71524-73251	72023	0.00188	12	accD(exon4)
71624-73351	72123	0.00188	12	accD(exon4)
71724-73451	72223	0.00232	12	accD(exon4)
71824-73749	72323	0.00187	11	accD(exon4)
71924-73849	72450	0.00367	15	accD(exon4)-accD(exon3)
72024-73955	73251	0.00368	16	accD(exon2)
72124-74055	73351	0.00367	15	accD(exon2)
72224-74155	73451	0.00367	15	accD(exon2)
72324-74255	73749	0.00367	15	accD(exon2)-accD(exon1)
72451-74355	73849	0.00365	14	accD(exon1)
73252-74455	73955	0.00228	8	accD(exon1)
73352-74555	74055	0.00273	9	accD(exon1)
73452-74655	74155	0.00273	9	accD(exon1)
73750-74757	74255	0.00591	15	accD(exon1)-trnQ
73850-74857	74355	0.00410	10	accD(exon1)-trnQ
73956-74966	74455	0.00409	9	accD(exon1)-trnQ
74056-75066	74555	0.00409	9	accD(exon1)-trnQ
74156-75166	74655	0.00414	10	accD(exon1)-trnQ
74256-75266	74757	0.00414	10	accD(exon1)-trnQ
74356-75366	74857	0.00415	11	accD(exon1)-trnQ
74456-75466	74966	0.00415	11	accD(exon1)-trnQ
74556-75573	75066	0.00414	11	accD(exon1)-trnQ
74656-75675	75166	0.00415	12	accD(exon1)-trnQ
74758-75775	75266	0.00096	5	accD(exon1)-trnQ
74858-75876	75366	0.00096	5	accD(exon1)-trnQ
74967-75976	75466	0.00097	6	accD(exon1)-trnQ
75067-76076	75573	0.00097	6	accD(exon1)-trnQ
75167-76181	75675	0.00094	6	accD(exon1)-trnQ
75267-76281	75775	0.00095	7	trnQ-psbK
75367-76381	75876	0.00094	6	trnQ-psbK
75467-76481	75976	0.00094	6	trnQ-psbK
75574-76581	76076	0.00049	5	trnQ-psbK
75676-76681	76181	0.00048	4	trnQ-psbK
75776-76782	76281	0.00094	5	trnQ-psbK
75877-76885	76381	0.00094	5	psbK
75977-76987	76481	0.00093	4	psbK
76077-77087	76581	0.00093	4	psbK-psbI
76182-77190	76681	0.00091	3	psbK-psbI
76282-77290	76782	0.00091	2	psbK-psbI
76382-77391	76885	0.00091	2	psbK-psbI
76482-77494	76987	0.00101	4	psbI
76582-77594	77087	0.00101	4	psbI-trnS
76682-77694	77190	0.00057	4	psbI-trnS
76783-77794	77290	0.00012	3	trnS
76886-77894	77391	0.00012	4	trnS-trnT-exon1
76988-77994	77494	0.00012	4	trnS-trnT-exon1
77088-78094	77594	0.00012	4	trnS-trnT-exon1
77191-78194	77694	0.00012	4	trnT-exon1
77291-78297	77794	0.00012	4	trnT-exon1-trnT-exon2
77392-78397	77894	0.00012	4	trnT-exon1-trnT-exon2
77495-78497	77994	0.00047	3	trnT-exon1-trnT-exon2
77595-78598	78094	0.00093	4	trnT-exon1-trnT-exon2
77695-78698	78194	0.00094	4	trnT-exon1-trnT-exon2
77795-78798	78297	0.00094	4	trnT-exon1-trnT-exon2
77895-78904	78397	0.00093	3	trnT-exon2
77995-79004	78497	0.00093	3	trnT-exon2-trnR
78095-79104	78598	0.00093	3	trnT-exon2-trnR
78195-79204	78698	0.00093	3	trnT-exon2-trnR
78298-79304	78798	0.00139	4	trnR-atpA
78398-79404	78904	0.00139	4	trnR-atpA
78498-79504	79004	0.00094	3	atpA
78599-79604	79104	0.00048	2	atpA
78699-79704	79204	0.00046	1	atpA
78799-79804	79304	0.00046	1	atpA
78905-79904	79404	0.00046	1	atpA
79005-80004	79504	0.00046	1	atpA
79105-80104	79604	0.00046	1	atpA
79205-80204	79704	0.00048	2	atpA
79305-80304	79804	0.00003	2	atpA
79405-80404	79904	0.00003	2	atpA
79505-80504	80004	0.00003	2	atpA
79605-80604	80104	0.00003	2	atpA
79705-80705	80204	0.00048	3	atpA
79805-80805	80304	0.00048	3	atpA
79905-80905	80404	0.00048	3	atpA
80005-81005	80504	0.00048	3	atpA
80105-81105	80604	0.00048	3	atpA-atpF(exon2)
80205-81205	80705	0.00046	2	atpF(exon2)
80305-81305	80805	0.00045	1	atpF(exon2)
80405-81405	80905	0.00045	1	atpF(exon2)
80505-81505	81005	0.00045	1	atpF(exon2)
80605-81605	81105	0.00133	3	atpF(exon2)-atpF(exon1)
80706-81705	81205	0.00088	2	atpF(exon2)-atpF(exon1)
80806-81805	81305	0.00088	2	atpF(exon2)-atpF(exon1)
80906-81905	81405	0.00089	3	atpF(exon2)-atpF(exon1)
81006-82012	81505	0.00134	4	atpF(exon2)-atpF(exon1)
81106-82112	81605	0.00134	4	atpF(exon2)-atpF(exon1)
81206-82212	81705	0.00134	4	atpF(exon1)
81306-82315	81805	0.00151	11	atpF(exon1)
81406-82429	81905	0.00237	14	atpF(exon1)-atpH
81506-82529	82012	0.00237	14	atpF(exon1)-atpH
81606-82629	82112	0.00149	12	atpF(exon1)-atpH
81706-82729	82212	0.00149	12	atpF(exon1)-atpH
81806-82838	82315	0.00149	12	atpF(exon1)-atpH
81906-82939	82429	0.00148	11	atpH
82013-83039	82529	0.00103	10	atpH
82113-83139	82629	0.00103	10	atpH
82213-83239	82729	0.00103	10	atpH-atpI
82316-83339	82838	0.00086	3	atpH-atpI
82430-83443	82939	0.00000	0	atpH-atpI
82530-83800	83039	0.00005	2	atpH-atpI
82630-83924	83139	0.00006	3	atpH-atpI
82730-84024	83239	0.00009	4	atpH-atpI
82839-84124	83339	0.00009	4	atpH-atpI
82940-84224	83443	0.00009	4	atpH-atpI
83040-84324	83800	0.00009	4	atpH-atpI
83140-84424	83924	0.00009	4	atpH-atpI
83240-84524	84024	0.00009	4	atpI
83340-84624	84124	0.00011	5	atpI
83444-84724	84224	0.00011	5	atpI
83825-84827	84324	0.00006	3	atpI
83925-84927	84424	0.00005	2	atpI
84025-85027	84524	0.00003	1	atpI
84125-85127	84624	0.00003	1	atpI
84225-85227	84724	0.00003	1	atpI-rps2
84325-85327	84827	0.00003	1	atpI-rps2
84425-85427	84927	0.00003	1	atpI-rps2
84525-85527	85027	0.00003	1	rps2
84625-85627	85127	0.00000	0	rps2
84725-85730	85227	0.00010	3	rps2
84828-85830	85327	0.00015	5	rps2
84928-85930	85427	0.00015	5	rps2
85028-86030	85527	0.00015	5	rps2
85128-86130	85627	0.00015	5	rps2
85228-86230	85730	0.00015	5	rps2-rpoC2
85328-86330	85830	0.00015	5	rps2-rpoC2
85428-86430	85930	0.00015	5	rpoC2
85528-86530	86030	0.00015	5	rpoC2
85628-86630	86130	0.00016	6	rpoC2
85731-86730	86230	0.00006	3	rpoC2
85831-86830	86330	0.00001	1	rpoC2
85931-86930	86430	0.00001	1	rpoC2
86031-87030	86530	0.00001	1	rpoC2
86131-87130	86630	0.00003	2	rpoC2
86231-87230	86730	0.00003	2	rpoC2
86331-87330	86830	0.00007	4	rpoC2
86431-87430	86930	0.00007	4	rpoC2
86531-87530	87030	0.00008	5	rpoC2
86631-87630	87130	0.00009	5	rpoC2
86731-87730	87230	0.00014	7	rpoC2
86831-87830	87330	0.00017	8	rpoC2
86931-87930	87430	0.00017	8	rpoC2
87031-88030	87530	0.00017	8	rpoC2
87131-88130	87630	0.00014	7	rpoC2
87231-88230	87730	0.00017	8	rpoC2
87331-88330	87830	0.00016	7	rpoC2
87431-88430	87930	0.00016	7	rpoC2
87531-88530	88030	0.00015	6	rpoC2
87631-88630	88130	0.00013	5	rpoC2
87731-88730	88230	0.00008	3	rpoC2
87831-88830	88330	0.00005	2	rpoC2
87931-88930	88430	0.00005	2	rpoC2
88031-89030	88530	0.00005	2	rpoC2
88131-89130	88630	0.00007	3	rpoC2
88231-89230	88730	0.00004	2	rpoC2
88331-89330	88830	0.00002	1	rpoC2
88431-89430	88930	0.00002	1	rpoC2
88531-89530	89030	0.00002	1	rpoC2
88631-89630	89130	0.00002	1	rpoC2
88731-89730	89230	0.00002	1	rpoC2
88831-89830	89330	0.00003	2	rpoC2
88931-89930	89430	0.00003	2	rpoC2
89031-90030	89530	0.00003	2	rpoC2
89131-90130	89630	0.00001	1	rpoC2
89231-90230	89730	0.00001	1	rpoC2
89331-90330	89830	0.00001	1	rpoC2
89431-90430	89930	0.00001	1	rpoC2
89531-90530	90030	0.00001	1	rpoC2-rpoC1(exon2)
89631-90630	90130	0.00002	2	rpoC2-rpoC1(exon2)
89731-90730	90230	0.00002	2	rpoC1(exon2)
89831-90830	90330	0.00001	1	rpoC1(exon2)
89931-90930	90430	0.00001	1	rpoC1(exon2)
90031-91030	90530	0.00001	1	rpoC1(exon2)
90131-91130	90630	0.00001	1	rpoC1(exon2)
90231-91230	90730	0.00001	1	rpoC1(exon2)
90331-91330	90830	0.00001	1	rpoC1(exon2)
90431-91430	90930	0.00001	1	rpoC1(exon2)
90531-91530	91030	0.00001	1	rpoC1(exon2)
90631-91630	91130	0.00000	0	rpoC1(exon2)
90731-91730	91230	0.00001	1	rpoC1(exon2)
90831-91830	91330	0.00001	1	rpoC1(exon2)
90931-91930	91430	0.00003	2	rpoC1(exon2)
91031-92030	91530	0.00005	4	rpoC1(exon2)
91131-92130	91630	0.00005	4	rpoC1(exon2)
91231-92230	91730	0.00050	5	rpoC1(exon2)
91331-92330	91830	0.00050	5	rpoC1(exon2)
91431-92432	91930	0.00050	5	rpoC1(exon2)-rpoC1(exon1)
91531-92532	92030	0.00050	5	rpoC1(exon2)-rpoC1(exon1)
91631-92632	92130	0.00050	5	rpoC1(exon2)-rpoC1(exon1)
91731-92732	92230	0.00049	4	rpoC1(exon2)-rpoC1(exon1)
91831-92832	92330	0.00049	4	rpoC1(exon2)-rpoC1(exon1)
91931-92932	92432	0.00047	3	rpoC1(exon2)-rpoC1(exon1)
92031-93032	92532	0.00045	1	rpoC1(exon2)-rpoC1(exon1)
92131-93132	92632	0.00045	1	rpoC1(exon1)
92231-93232	92732	0.00000	0	rpoC1(exon1)
92331-93332	92832	0.00000	0	rpoC1(exon1)
92433-93432	92932	0.00000	0	rpoC1(exon1)
92533-93532	93032	0.00000	0	rpoC1(exon1)
92633-93632	93132	0.00000	0	rpoB
92733-93732	93232	0.00000	0	rpoB
92833-93832	93332	0.00000	0	rpoB
92933-93932	93432	0.00000	0	rpoB
93033-94032	93532	0.00000	0	rpoB
93133-94132	93632	0.00000	0	rpoB
93233-94232	93732	0.00000	0	rpoB
93333-94332	93832	0.00000	0	rpoB
93433-94432	93932	0.00000	0	rpoB
93533-94532	94032	0.00000	0	rpoB
93633-94632	94132	0.00000	0	rpoB
93733-94732	94232	0.00000	0	rpoB
93833-94832	94332	0.00000	0	rpoB
93933-94932	94432	0.00001	1	rpoB
94033-95032	94532	0.00001	1	rpoB
94133-95132	94632	0.00001	1	rpoB
94233-95232	94732	0.00001	1	rpoB
94333-95332	94832	0.00001	1	rpoB
94433-95432	94932	0.00001	1	rpoB
94533-95532	95032	0.00002	2	rpoB
94633-95632	95132	0.00002	2	rpoB
94733-95732	95232	0.00002	2	rpoB
94833-95832	95332	0.00002	2	rpoB
94933-95932	95432	0.00001	1	rpoB
95033-96032	95532	0.00046	2	rpoB
95133-96132	95632	0.00046	2	rpoB
95233-96232	95732	0.00046	2	rpoB
95333-96332	95832	0.00091	3	rpoB
95433-96432	95932	0.00091	3	rpoB
95533-96533	96032	0.00091	2	rpoB
95633-96633	96132	0.00091	2	rpoB
95733-96741	96232	0.00137	5	rpoB
95833-96841	96332	0.00137	5	rpoB-trnC
95933-96948	96432	0.00139	6	rpoB-trnC
96033-97048	96533	0.00094	6	rpoB-trnC
96133-97159	96633	0.00138	7	rpoB-trnC
96233-97259	96741	0.00138	7	rpoB-trnC
96333-97359	96841	0.00140	8	rpoB-trnC
96433-97459	96948	0.00140	8	rpoB-trnC
96534-97559	97048	0.00142	9	rpoB-trnC
96634-97665	97159	0.00142	9	rpoB-trnC
96742-97765	97259	0.00097	7	rpoB-trnC
96842-97865	97359	0.00097	8	rpoB-trnC
96949-97980	97459	0.00102	9	trnC-petN
97049-98080	97559	0.00101	8	trnC-petN
97160-98180	97665	0.00057	7	trnC-petN
97260-98280	97765	0.00102	8	trnC-petN
97360-98380	97865	0.00056	6	trnC-petN
97460-98480	97980	0.00057	7	trnC-petN
97560-98580	98080	0.00055	6	trnC-petN
97666-98687	98180	0.00059	7	trnC-petN
97766-98792	98280	0.00102	7	trnC-petN
97866-98892	98380	0.00103	8	trnC-petN
97981-98993	98480	0.00097	6	petN
98081-99097	98580	0.00187	8	petN-psbM
98181-99197	98687	0.00232	9	petN-psbM
98281-99297	98792	0.00277	10	petN-psbM
98381-99397	98892	0.00322	11	petN-psbM
98481-99497	98993	0.00322	10	petN-psbM
98581-99597	99097	0.00322	10	petN-psbM
98688-99697	99197	0.00320	10	petN-psbM
98793-99801	99297	0.00275	9	petN-psbM
98893-99909	99397	0.00278	9	petN-psbM
98994-100015	99497	0.00281	10	psbM
99098-100118	99597	0.00198	11	psbM-trnD
99198-100226	99697	0.00156	11	psbM-trnD
99298-100326	99801	0.00117	12	psbM-trnD
99398-100426	99909	0.00071	11	psbM-trnD
99498-100526	100015	0.00115	12	trnD
99598-100626	100118	0.00118	13	trnD-trnY
99698-100726	100226	0.00115	12	trnD-trnY
99802-100826	100326	0.00115	12	trnD-trnY
99910-100933	100426	0.00110	10	trnD-trnY
100016-101033	100526	0.00153	10	trnY
100119-101133	100626	0.00145	7	trnY-trnE
100227-101233	100726	0.00143	6	trnE-trnT
100327-101333	100826	0.00093	4	trnE-trnT
100427-101451	100933	0.00093	4	trnE-trnT
100527-101552	101033	0.00049	3	trnE-trnT
100627-101652	101133	0.00046	2	trnE-trnT
100727-101752	101233	0.00046	2	trnE-trnT
100827-101852	101333	0.00046	2	trnT
100934-101952	101451	0.00138	4	trnT-psbD
101034-102054	101552	0.00092	3	trnT-psbD
101134-102163	101652	0.00092	3	trnT-psbD
101234-102280	101752	0.00138	4	trnT-psbD
101334-102380	101852	0.00137	3	trnT-psbD
101452-102480	101952	0.00137	3	trnT-psbD
101553-102585	102054	0.00138	5	trnT-psbD
101653-102691	102163	0.00138	5	trnT-psbD
101753-102791	102280	0.00138	5	trnT-psbD
101853-102891	102380	0.00138	5	trnT-psbD
101953-102991	102480	0.00047	3	trnT-psbD
102055-103091	102585	0.00047	3	trnT-psbD
102164-103191	102691	0.00047	3	trnT-psbD
102281-103291	102791	0.00002	2	trnT-psbD
102381-103391	102891	0.00002	2	psbD
102481-103491	102991	0.00002	2	psbD
102586-103591	103091	0.00000	0	psbD
102692-103691	103191	0.00000	0	psbD
102792-103791	103291	0.00000	0	psbD
102892-103891	103391	0.00000	0	psbD
102992-103991	103491	0.00000	0	psbD
103092-104091	103591	0.00000	0	psbD
103192-104191	103691	0.00000	0	psbD
103292-104291	103791	0.00001	1	psbD
103392-104391	103891	0.00001	1	psbD/psbC
103492-104491	103991	0.00001	1	psbC
103592-104591	104091	0.00001	1	psbC
103692-104691	104191	0.00001	1	psbC
103792-104791	104291	0.00001	1	psbC
103892-104891	104391	0.00001	1	psbC
103992-104991	104491	0.00001	1	psbC
104092-105091	104591	0.00001	1	psbC
104192-105191	104691	0.00001	1	psbC
104292-105291	104791	0.00000	0	psbC
104392-105391	104891	0.00000	0	psbC
104492-105498	104991	0.00002	1	psbC
104592-105598	105091	0.00002	1	psbC
104692-105698	105191	0.00002	1	psbC
104792-105798	105291	0.00002	1	psbC
104892-105898	105391	0.00002	1	psbC-trnS
104992-105998	105498	0.00002	1	psbC-trnS
105092-106098	105598	0.00002	1	trnS
105192-106198	105698	0.00002	1	trnS-psbZ
105292-106298	105798	0.00002	1	trnS-psbZ
105392-106408	105898	0.00002	1	trnS-psbZ
105499-106513	105998	0.00001	1	psbZ
105599-106634	106098	0.00091	3	psbZ
105699-106734	106198	0.00091	3	psbZ-trnG
105799-106834	106298	0.00091	3	psbZ-trnG
105899-106937	106408	0.00091	3	psbZ-trnG
105999-107037	106513	0.00091	3	psbZ-trnG
106099-107137	106634	0.00091	3	psbZ-trnG
106199-107239	106734	0.00091	3	psbZ-trnG
106299-107339	106834	0.00091	3	trnG-trnM
106409-107439	106937	0.00091	3	trnM
106514-107539	107037	0.00090	2	trnM-rps14
106635-107639	107137	0.00000	0	trnM-rps14
106735-107739	107239	0.00000	0	rps14
106835-107839	107339	0.00000	0	rps14
106938-107939	107439	0.00045	1	rps14
107038-108039	107539	0.00045	1	rps14-psaB
107138-108139	107639	0.00045	1	psaB
107240-108239	107739	0.00045	1	psaB
107340-108339	107839	0.00045	1	psaB
107440-108439	107939	0.00045	1	psaB
107540-108539	108039	0.00045	1	psaB
107640-108639	108139	0.00045	1	psaB
107740-108739	108239	0.00045	1	psaB
107840-108839	108339	0.00045	1	psaB
107940-108939	108439	0.00000	0	psaB
108040-109039	108539	0.00000	0	psaB
108140-109139	108639	0.00000	0	psaB
108240-109239	108739	0.00000	0	psaB
108340-109339	108839	0.00000	0	psaB
108440-109439	108939	0.00000	0	psaB
108540-109539	109039	0.00000	0	psaB
108640-109639	109139	0.00000	0	psaB
108740-109739	109239	0.00000	0	psaB
108840-109839	109339	0.00000	0	psaB
108940-109939	109439	0.00000	0	psaB
109040-110039	109539	0.00000	0	psaB
109140-110139	109639	0.00000	0	psaB
109240-110239	109739	0.00000	0	psaB
109340-110339	109839	0.00003	1	psaA
109440-110439	109939	0.00003	1	psaA
109540-110539	110039	0.00003	1	psaA
109640-110639	110139	0.00003	1	psaA
109740-110739	110239	0.00003	1	psaA
109840-110839	110339	0.00003	1	psaA
109940-110939	110439	0.00003	1	psaA
110040-111039	110539	0.00003	1	psaA
110140-111139	110639	0.00003	1	psaA
110240-111239	110739	0.00003	1	psaA
110340-111339	110839	0.00001	1	psaA
110440-111439	110939	0.00001	1	psaA
110540-111539	111039	0.00001	1	psaA
110640-111639	111139	0.00001	1	psaA
110740-111739	111239	0.00001	1	psaA
110840-111839	111339	0.00001	1	psaA
110940-111939	111439	0.00001	1	psaA
111040-112039	111539	0.00001	1	psaA
111140-112139	111639	0.00001	1	psaA
111240-112239	111739	0.00001	1	psaA
111340-112341	111839	0.00000	0	psaA
111440-112441	111939	0.00000	0	psaA
111540-112541	112039	0.00000	0	psaA
111640-112641	112139	0.00046	1	psaA-ycf3(exon3)
111740-112741	112239	0.00046	1	psaA-ycf3(exon3)
111840-112841	112341	0.00046	1	psaA-ycf3(exon3)
111940-112941	112441	0.00047	2	psaA-ycf3(exon3)
112040-113041	112541	0.00047	2	psaA-ycf3(exon3)
112140-113141	112641	0.00047	2	psaA-ycf3(exon3)
112240-113241	112741	0.00047	2	psaA-ycf3(exon3)
112342-113342	112841	0.00047	2	ycf3(exon3)
112442-113442	112941	0.00047	2	ycf3(exon3)
112542-113542	113041	0.00092	3	ycf3(exon3)-ycf3(exon2)
112642-113644	113141	0.00047	2	ycf3(exon3)-ycf3(exon2)
112742-113744	113241	0.00047	2	ycf3(exon3)-ycf3(exon2)
112842-113844	113342	0.00047	2	ycf3(exon3)-ycf3(exon2)
112942-113944	113442	0.00045	1	ycf3(exon3)-ycf3(exon2)
113042-114044	113542	0.00045	1	ycf3(exon3)-ycf3(exon2)
113142-114144	113644	0.00045	1	ycf3(exon3)-ycf3(exon2)
113242-114244	113744	0.00045	1	ycf3(exon2)
113343-114344	113844	0.00045	1	ycf3(exon2)
113443-114444	113944	0.00045	1	ycf3(exon2)-ycf3(exon1)
113543-114544	114044	0.00000	0	ycf3(exon2)-ycf3(exon1)
113645-114647	114144	0.00000	0	ycf3(exon2)-ycf3(exon1)
113745-114747	114244	0.00000	0	ycf3(exon2)-ycf3(exon1)
113845-114847	114344	0.00045	1	ycf3(exon2)-ycf3(exon1)
113945-114952	114444	0.00045	1	ycf3(exon2)-ycf3(exon1)
114045-115052	114544	0.00045	1	ycf3(exon2)-ycf3(exon1)
114145-115152	114647	0.00045	1	ycf3(exon1)
114245-115252	114747	0.00045	1	ycf3(exon1)
114345-115352	114847	0.00045	1	ycf3(exon1)-trnS
114445-115452	114952	0.00045	1	ycf3(exon1)-trnS
114545-115552	115052	0.00045	1	trnS
114648-115652	115152	0.00045	1	trnS-rps4
114748-115752	115252	0.00045	1	trnS-rps4
114848-115852	115352	0.00000	0	rps4
114953-115952	115452	0.00003	1	rps4
115053-116053	115552	0.00005	2	rps4
115153-116157	115652	0.00006	3	rps4
115253-116263	115752	0.00009	4	rps4
115353-116363	115852	0.00009	4	rps4
115453-116475	115952	0.00009	5	rps4-trnT
115553-116597	116053	0.00009	5	rps4-trnT
115653-116697	116157	0.00009	5	rps4-trnT
115753-116797	116263	0.00009	5	trnT
115853-116899	116363	0.00054	6	trnT-trnL-exon1
115953-117039	116475	0.00052	5	trnT-trnL-exon1
116054-117302	116597	0.00049	4	trnT-trnL-exon1
116158-117402	116697	0.00051	4	trnT-trnL-exon1
116264-117502	116797	0.00048	3	trnT-trnL-exon1
116364-117602	116899	0.00049	4	trnT-trnL-exon1
116476-117702	117039	0.00048	3	trnT-trnL-exon1
116598-117802	117302	0.00048	3	trnT-trnL-exon1
116698-117902	117402	0.00048	3	trnT-trnL-exon1
116798-118002	117502	0.00048	3	trnT-trnL-exon1
116900-118102	117602	0.00052	3	trnT-trnL-exon1
117040-118206	117702	0.00052	3	trnL-exon1-trnL-exon2
117303-118306	117802	0.00096	4	trnL-exon1-trnL-exon2
117403-118406	117902	0.00097	7	trnL-exon1-trnL-exon2
117503-118506	118002	0.00097	7	trnL-exon1-trnL-exon2
117603-118606	118102	0.00141	7	trnL-exon2-trnF
117703-118706	118206	0.00143	8	trnL-exon2-trnF
117803-118806	118306	0.00194	10	trnF
117903-118906	118406	0.00240	12	trnF-ndhJ
118003-119006	118506	0.00240	12	trnF-ndhJ
118103-119106	118606	0.00192	11	trnF-ndhJ
118207-119206	118706	0.00192	11	trnF-ndhJ
118307-119306	118806	0.00148	10	trnF-ndhJ
118407-119406	118906	0.00144	6	trnF-ndhJ
118507-119508	119006	0.00144	6	trnF-ndhJ
118607-119610	119106	0.00099	5	ndhJ
118707-119710	119206	0.00097	4	ndhJ
118807-119810	119306	0.00046	2	ndhJ
118907-119910	119406	0.00000	0	ndhJ
119007-120010	119508	0.00000	0	ndhJ-ndhK
119107-120110	119610	0.00000	0	ndhK
119207-120210	119710	0.00000	0	ndhK
119307-120310	119810	0.00000	0	ndhK
119407-120410	119910	0.00000	0	ndhK
119509-120510	120010	0.00001	1	ndhK
119611-120610	120110	0.00001	1	ndhK
119711-120710	120210	0.00001	1	ndhK
119811-120810	120310	0.00045	2	ndhK-ndhC
119911-120942	120410	0.00046	3	ndhC
120011-121053	120510	0.00047	4	ndhC
120111-121153	120610	0.00047	4	ndhC
120211-121253	120710	0.00047	4	ndhC-trnM
120311-121353	120810	0.00047	4	ndhC-trnM
120411-121453	120942	0.00047	4	ndhC-trnM
120511-121553	121053	0.00046	3	ndhC-trnM
120611-121653	121153	0.00046	3	ndhC-trnM
120711-121753	121253	0.00046	3	ndhC-trnM
120811-121859	121353	0.00002	2	ndhC-trnM
120943-121959	121453	0.00001	1	ndhC-trnM
121054-122059	121553	0.00000	0	ndhC-trnM
121154-122159	121653	0.00000	0	ndhC-trnM
121254-122259	121753	0.00092	3	ndhC-trnM
121354-122359	121859	0.00092	3	ndhC-trnM
121454-122459	121959	0.00092	3	ndhC-trnM
121554-122559	122059	0.00092	3	trnM
121654-122659	122159	0.00092	3	trnM-atpE
121754-122759	122259	0.00092	3	atpE
121860-122859	122359	0.00093	4	atpE
121960-122959	122459	0.00093	4	atpE
122060-123059	122559	0.00093	4	atpE
122160-123159	122659	0.00093	4	atpE-atpB
122260-123259	122759	0.00001	1	atpB
122360-123359	122859	0.00001	1	atpB
122460-123459	122959	0.00002	2	atpB
122560-123559	123059	0.00002	2	atpB
122660-123659	123159	0.00002	2	atpB
122760-123759	123259	0.00002	2	atpB
122860-123859	123359	0.00001	1	atpB
122960-123959	123459	0.00001	1	atpB
123060-124059	123559	0.00045	2	atpB
123160-124163	123659	0.00045	2	atpB
123260-124290	123759	0.00136	5	atpB
123360-124390	123859	0.00181	6	atpB
123460-124499	123959	0.00225	6	atpB
123560-124599	124059	0.00225	6	atpB
123660-124707	124163	0.00227	7	atpB-rbcL
123760-124811	124290	0.00227	7	atpB-rbcL
123860-124911	124390	0.00227	7	atpB-rbcL
123960-125011	124499	0.00227	7	atpB-rbcL
124060-125111	124599	0.00184	7	atpB-rbcL
124164-125211	124707	0.00184	7	atpB-rbcL
124291-125311	124811	0.00093	4	atpB-rbcL
124391-125411	124911	0.00048	3	atpB-rbcL
124500-125511	125011	0.00003	2	rbcL
124600-125611	125111	0.00003	2	rbcL
124708-125711	125211	0.00002	1	rbcL
124812-125811	125311	0.00002	1	rbcL
124912-125911	125411	0.00002	1	rbcL
125012-126011	125511	0.00002	1	rbcL
125112-126111	125611	0.00000	0	rbcL
125212-126211	125711	0.00000	0	rbcL
125312-126311	125811	0.00000	0	rbcL
125412-126411	125911	0.00000	0	rbcL
125512-126511	126011	0.00000	0	rbcL
125612-126611	126111	0.00091	2	rbcL
125712-126733	126211	0.00228	6	rbcL
125812-126836	126311	0.00273	7	rbcL
125912-126938	126411	0.00273	7	rbcL-trnK-exon1
126012-127044	126511	0.00319	8	rbcL-trnK-exon1
126112-127144	126611	0.00319	8	rbcL-trnK-exon1
126212-127244	126733	0.00320	9	rbcL-trnK-exon1
126312-127344	126836	0.00320	9	rbcL-trnK-exon1
126412-127444	126938	0.00365	10	rbcL-trnK-exon1
126512-127544	127044	0.00455	12	trnK-exon1-matK
126612-127756	127144	0.00455	12	trnK-exon1-matK
126734-127860	127244	0.00319	9	trnK-exon1-matK
126837-127960	127344	0.00274	8	trnK-exon1-matK
126939-128060	127444	0.00274	8	trnK-exon1-matK
127045-128160	127544	0.00231	8	trnK-exon1-matK
127145-128260	127756	0.00410	12	trnK-exon1-matK
127245-128360	127860	0.00409	11	trnK-exon1-matK
127345-128460	127960	0.00412	13	matK
127445-128560	128060	0.00412	13	matK
127545-128660	128160	0.00322	11	matK
127757-128760	128260	0.00277	10	matK
127861-128860	128360	0.00320	10	matK
127961-128960	128460	0.00320	10	matK
128061-129060	128560	0.00320	10	matK
128161-129160	128660	0.00318	9	matK
128261-129260	128760	0.00138	5	matK
128361-129360	128860	0.00138	5	matK
128461-129460	128960	0.00135	3	matK
128561-129560	129060	0.00090	2	matK
128661-129660	129160	0.00090	2	matK
128761-129785	129260	0.00090	2	matK
128861-129885	129360	0.00045	1	matK
128961-129985	129460	0.00045	1	matK-trnK-exon2
129061-130085	129560	0.00045	1	matK-trnK-exon2
129161-130185	129660	0.00045	1	trnK-exon2
129261-130285	129785	0.00045	1	trnK-exon2-psbA
129361-130385	129885	0.00045	1	trnK-exon2-psbA
129461-130485	129985	0.00045	1	trnK-exon2-psbA
129561-130585	130085	0.00045	1	psbA
129661-130685	130185	0.00045	1	psbA
129786-130785	130285	0.00000	0	psbA
129886-130885	130385	0.00000	0	psbA
129986-130985	130485	0.00000	0	psbA
130086-131085	130585	0.00000	0	psbA
130186-131186	130685	0.00000	0	psbA
130286-131316	130785	0.00045	1	psbA
130386-131428	130885	0.00045	1	psbA
130486-131504	130973	0.00096	2	psbA
