# Supplementary material for: Comparative Analysis of Chloroplast Pan-Genomes and Transcriptomics Reveals Cold Adaptation in Medicago sativa
Source: Int J Mol Sci. 2024 Feb 1;25(3):1776. doi: 10.3390/ijms25031776 (PMC10855486; doi:10.3390/ijms25031776)
Supplement: Supplementary file 1 [file ijms-25-01776-s001.zip › Table S3.xlsx]

## Sheet: Sheet1
Category	Number	Varieties
Hap_1	1	Zhaodong
Hap_2	1	WL525HQ
Hap_3	30	PAMPA FEWAN BN_6261-48 LUCERNE_W_268 G_13608 BN_7928 K_1107 1-312 KEIVSKAJE_KRASNOGIBR FORTIN_PERGAMINO CN_39472 CN_39489 CN_39494 CN_39571 NACIONAL Agua_Salada zhongmu.No1 IRMSSKAJA PUSHKINSKAYA AR_159 FLAMANDE CIN_1925 JE_028 G_5187 BVR-2 MIECHOWSKA No.125 FLEMISH CN_39569 CN_39520
Hap_4	1	No_8361
Hap_5	48	No_265 No_2623 YONCA_KAYSERI No.8387 No.9659 No.10525 G_7413 No.12991 No.12835 No.515 MOCHE No.1 SATILOVSKAYA_171 EUVER DIKORASTUSCAJA D-2216 J-5.FAO.51.822 CN_39465 CN_39479 CN_39485 CN_39576 R-142 VIR_38518 Pianguan GannongNo3 Xinjiangdaye KRASNOVODOPADSKAJA_8 K-1079 K-1049 No.12893 No.9457 Huanara AR_221 TASHKENTSKAYA_1 VIR_8950 TOKMAKSKAYA_MESTNAYA No.513 D_2679 AR_118 CN_40088 VIR_5068 CN_31…
Hap_6	39	No_1377 SAZOVA_KIR No.8295 SA_6747 No.7 ATLIXSCO I-247-78 SIROTASMAN PAINE CN_39471 CN_39502 R-92 Pompeya Jequetepeque IAR-B-1004 AUGUNYA_11 HIVINSKAJA_MESTNAJA R-140 Criolla Cullaspurro CN_39568 No.16107 Reque Mochona CN_39526 CN_39527 CN_39528 CN_39532 California IOLOTANSKAJA_1763 HODONINSKA No.17228 T-39 PRESCOT BL_422 565 HYBRIDE_DE_CRECY CN_39540 LUZON_W:S_ALFA
Hap_7	1	YONCA
Hap_8	1	No.7639
Hap_9	28	No.7827 TING_SI_MU_SU R-55 CN_39473 CN_39480 CN_39492 VIR_19915 Baoding Yuncheng Yongji Longmu.No1 Wudi Beijiang XinmuNo2 Tianshui Longdong GongnongNo1 Hexi Cangzhou D_2675 HU_MENG SHI WULUMUQZ_XIN_JING CN_39618 LUCERNE_DAEHNFELDT VERKO No.13412 GONG_NONG
Hap_10	1	No.10137
Hap_11	4	LACHAKA LAGHKA VENEZUELA No.13396
Hap_12	12	LUZERNE_DE_LYBIE G_13567 LUZERNE_CHINESE SIRSA_TYPE_9 KAMALINSK_530 R-24 Yanggao ALMAATINSKAYA_2528 CN_39541 CN_39524 RUSTIQUE G_8249
Hap_13	1	No.31
Hap_14	1	Luzerna_de_Zaragoza
Hap_15	1	No.412
Hap_16	6	SA_6767 No.29003 No.1602 No.9819 No.9202 BANDI
Hap_17	1	No.1042
Hap_18	3	G_1342 TASKENTSKAJA I-250-78
Hap_19	4	SA_6772 No.26689 JE_054 JE_035
Hap_20	2	G_11318,G_13225 I-288-78
Hap_21	1	CN_31317
Hap_22	2	1-315 ORCHESIENNE
Hap_23	1	TASHKENTSKAYA_721
Hap_24	1	ZAYKEVICHA_ODESSA
Hap_25	1	Batinah
Hap_26	1	68-212
Hap_27	1	AI_2051
Hap_28	1	TREK
Hap_29	1	JE_126
Hap_30	1	R-118
Hap_31	1	TASHKENTSKAYA_1728
Hap_32	7	GR_612 GR_638 GR_642 GR_695 GR_715 GR_800 GR_722
Hap_33	1	GR_647
Hap_34	1	GR_745
Hap_35	1	GR_767
Hap_36	1	MANDAN_1271
Hap_37	1	Xianyang
Hap_38	2	Shawan Longzhong
Hap_39	1	Aohan
Hap_40	1	ANDIZANSKAJA_1
Hap_41	1	GONG_NONG_1
Hap_42	1	CN_39545
Hap_43	1	No.972
Hap_44	1	GRIMM
Hap_45	1	A
Hap_46	1	No.9217
Hap_47	1	No.7576
Hap_48	1	KARA
Hap_49	1	SA_6735
Hap_50	1	NAHILEVANSKAJA(MESTNAJA)
Hap_51	1	VELA
Hap_52	1	HAIRY_PERUVIAN
Hap_53	1	AI_2050
Hap_54	1	W6_14164
Hap_55	1	JE_147
Hap_56	1	G_456
Hap_57	1	GR_793
