# Supplementary material for: Comparative Analysis of Chloroplast Pan-Genomes and Transcriptomics Reveals Cold Adaptation in Medicago sativa
Source: Int J Mol Sci. 2024 Feb 1;25(3):1776. doi: 10.3390/ijms25031776 (PMC10855486; doi:10.3390/ijms25031776)
Supplement: Supplementary file 1 [file ijms-25-01776-s001.zip › Table S4.xlsx]

## Sheet: Sheet1
group	sample	Frost Damage
	No.9819	7
	TASHKENTSKAJA_3192	7
	YU_HSIAN_MU_SU	2
	W6_14165	NA
	KITAWAKABA	2
	AI_2050	6
	No.17173	NA
	CN_31366	NA
	No.513	3
	VIR_8950	4
	TASHKENTSKAYA_1	7
	Huanara	9
	KARA	4
	No.9217	4
	K-1079	9
	KRASNOVODOPADSKAJA_8	3
	GannongNo3	NA
	Pianguan	NA
	VIR_38518	2
	TASHKENTSKAYA_1728	4
	R-142	7
	R-118	7
	CN_39485	3
	CN_39479	4
	CN_39465	3
	J-5.FAO.51.822	8
	D-2216	1
	DIKORASTUSCAJA	1
	TASHKENTSKAYA_721	6
	SATILOVSKAYA_171	2
	MOCHE	8
	No.515	1
	SA_6767	5
	No.412	1
	Luzerna_de_Zaragoza	7
	No.9659	5
	No.8387	2
	No_265	5
	No.7639	1
	Xinjiangdaye	3
	No.1602	6
	No.12893	4
	D_2679	3
	YONCA	4
	SA_6735	4
	EUVER	5
	No.7576	2
	BANDI	NA
	1-315	6
	ORCHESIENNE	4
	No.10137	1
	G_7413	3
	K-1049	2
	No.1042	3
	No.12835	5
	No.9202	5
	No.29003	3
	NAHILEVANSKAJA(MESTNAJA)	4
group_2	WL525HQ	8
	No.13396	9
	JE_035	1
	GONG_NONG	1
	W6_14164	NA
	G_8249	6
	No.13412	NA
	VERKO	4
	LUCERNE_DAEHNFELDT	3
	HAIRY_PERUVIAN	NA
	RUSTIQUE	6
	CN_39524	2
	CN_39541	3
	ALMAATINSKAYA_2528	4
	CN_39618	3
	WULUMUQZ_XIN_JING	2
	SHI_JIA _ ZHUANG	2
	HU_MENG	1
	D_2675	4
	GONG_NONG_1	1
	ANDIZANSKAJA_1	7
	Aohan	NA
	Cangzhou	NA
	Hexi	NA
	GongnongNo1	1
	Longzhong	NA
	Longdong	NA
	Tianshui	NA
	XinmuNo2	NA
	Beijiang	NA
	Wudi	NA
	Shawan	NA
	Longmu.No1	NA
	Yongji	NA
	Yuncheng	NA
	Yanggao	NA
	Baoding	NA
	Xianyang	NA
	GR_722	9
	MANDAN_1271	1
	GR_800	9
	GR_715	9
	GR_695	8
	GR_647	9
	GR_642	8
	GR_638	6
	GR_612	9
	VIR_19915	2
	CN_39492	3
	CN_39480	4
	CN_39473	4
	JE_126	1
	JE_054	1
	R-55	3
	R-24	1
	I-288-78	9
	I-250-78	9
	TING_SI_MU_SU	2
	VENEZUELA	9
	TASKENTSKAJA	6
	KAMALINSK_530	1
	No.26689	2
	G_11318,G_13225	9
	SA_6772	1
	SIRSA_TYPE_9	9
	G_1342	9
	LUZERNE_CHINESE	7
	G_13567	2
	No.31	9
	LUZERNE_DE_LYBIE	9
	LAGHKA	9
	LACHAKA	9
	No_8361	9
	No.7827	1
group_3	NO.9457	7
	VIR_5068	3
	HYBRIDE_MILFEUIL	NA
	No.17228	5
	CN_40088	5
	TOKMAKSKAYA_MESTNAYA	4
	AR_221	3
	Reque	9
	Criolla	7
	Jequetepeque	9
	CN_39576	2
	CN_39471	4
	I-247-78	9
	ATLIXSCO	8
	No.7	8
	Batinah	9
	ZAYKEVICHA_ODESSA	5
	No.10525	4
	No_2623	3
	SAZOVA_KIR	6
	YONCA_KAYSERI	4
	GR_793	8
	No.972	3
	T-39	NA
	CN_39526	3
	Mochona	8
	R-140	8
	HIVINSKAJA_MESTNAJA	2
	SIROTASMAN	8
	No.8295	5
	AI_2051	7
	K_1107	8
	No.125	6
	No.12991	8
	GR_745	9
	No.1	7
	TREK	4
	CN_39520	2
	CN_39569	1
	FLEMISH	7
	LUZON _W:S_ALFA	4
	CN_39540	2
	MIECHOWSKA	5
	G_456	1
	JE_147	2
	BVR-2	4
	HYBRIDE_DE_CRECY	NA
	G_5187	NA
	565	NA
	BL_422	6
	PRESCOT	NA
	JE_028	2
	CIN_1925	NA
	HODONINSKA	NA
	VELA	4
	FLAMANDE	7
	IOLOTANSKAJA_1763	5
	AR_159	5
	California	8
	CN_39528	2
	CN_39527	3
	PUSHKINSKAYA	5
	No.16107	4
	CN_39568	3
	Cullaspurro	7
	IRMSSKAJA	3
	AUGUNYA_11	2
	zhongmu.No1	1
	Agua_Salada	9
	NACIONAL	9
	Pompeya	6
	R-92	9
	CN_39571	2
	CN_39502	2
	CN_39494	4
	CN_39472	4
	FORTIN_PERGAMINO	3
	KEIVSKAJE_KRASNOGIBRIDNAJ	3
	1-312	6
	SA_6747	2
	BN_7928	2
	G_13608	7
	LUCERNE_W_268	6
	BN_6261-48	7
	FEWAN	8
	PAMPA	4
	No_1377	6
	AR_118	4
	CN_39532	3
	IAR-B-1004	6
	PAINE	3
	GR_767	9
	CN_39489	2
	GRIMM	2
group_4	CN_39545	1
	A	2
	Zhaodong	1
	CN_31317	1
	68-212	1
