# Supplementary material for: Comparative Analysis of Chloroplast Pan-Genomes and Transcriptomics Reveals Cold Adaptation in Medicago sativa
Source: Int J Mol Sci. 2024 Feb 1;25(3):1776. doi: 10.3390/ijms25031776 (PMC10855486; doi:10.3390/ijms25031776)
Supplement: Supplementary file 1 [file ijms-25-01776-s001.zip › Table S5.txt]

Algonquin(RNA)	WL525HQ(RNA)	Algonquin(DNA)	WL525HQ(DNA)
Deqin3360C->T	Deqin12113T->C	Deqin105979T->G	Deqin32544G->A
Deqin3352G->A	Deqin12135G->A		Deqin48581A->T
Deqin9109C->A	Deqin19642G->A		Deqin55717T->G
Deqin19642G->A	Deqin19693A->G		Deqin65715A->C
Deqin19693A->G	Deqin19715T->C		Deqin73214A->C
Deqin19715T->C	Deqin23843C->T		Deqin122099G->C
Deqin23843C->T	Deqin25231C->T
Deqin25231C->T	Deqin35183C->T
Deqin26249C->T	Deqin35396C->T
Deqin26133G->T	Deqin35411C->T
Deqin26084G->A	Deqin36845C->T
Deqin42389C->T	Deqin38125C->T
Deqin45612C->T	Deqin45612C->T
Deqin45726C->T	Deqin45726C->T
Deqin51155C->T	Deqin51155C->T
Deqin51618C->T	Deqin58338C->T
Deqin57339G->A	Deqin59122C->T
Deqin58338C->T	Deqin63495C->T
Deqin59122C->T	Deqin64524C->T
Deqin60797C->A	Deqin69717C->T
Deqin63495C->T	Deqin75389C->T
Deqin63750C->T	Deqin77802C->T
Deqin64524C->T	Deqin95200C->T
Deqin67094G->T	Deqin94887C->T
Deqin75389C->T	Deqin94727C->T
Deqin77802C->T	Deqin93955C->T
Deqin77355C->A	Deqin93949C->T
Deqin85515T->A	Deqin93530C->T
Deqin85989A->G	Deqin93304C->T
Deqin90027A->T	Deqin106228C->T
Deqin90036A->G	Deqin114445C->T
Deqin90051A->C	Deqin116402C->T
Deqin91574A->G	Deqin117315C->T
Deqin91743T->G	Deqin117612C->T
Deqin91755T->C	Deqin119348C->T
Deqin91840T->G	Deqin119639C->T
Deqin92001G->A
Deqin95200C->T
Deqin95083G->A
Deqin94887C->T
Deqin94727C->T
Deqin93955C->T
Deqin93949C->T
Deqin93530C->T
Deqin93304C->T
Deqin95987C->T
Deqin107099G->T
Deqin107132G->C
Deqin107175T->A
Deqin107178A->T
Deqin108683G->T
Deqin108693C->T
Deqin108893C->A
Deqin109259C->A
Deqin109631C->G
Deqin109653C->G
Deqin109692A->T
Deqin110355G->T
Deqin110554C->T
Deqin110958G->A
Deqin111342A->G
Deqin114445C->T
Deqin116402C->T
Deqin117526C->T
Deqin117612C->T
Deqin119348C->T
Deqin119639C->T
Deqin123747G->A
Deqin123758C->T
Deqin124612A->G
Deqin124739T->A
Deqin125257C->A
